# Supplementary material for: Pharmacokinetics and Pharmacodynamics of Antibody-Drug Conjugates Administered via Subcutaneous and Intratumoral Routes
Source: Pharmaceutics. 2023 Apr 3;15(4):1132. doi: 10.3390/pharmaceutics15041132 (PMC10142912; doi:10.3390/pharmaceutics15041132)
Supplement: Supplementary file 1 [file pharmaceutics-15-01132-s001.zip]

Archive with 1 entries (1 files):
- pharmaceutics-2209021-supplementary.pdf
